# Supplementary material for: Development and Validation of an Analytical HPLC Method to Assess Chemical and Radiochemical Purity of [68Ga]Ga-NODAGA-Exendin-4 Produced by a Fully Automated Method
Source: Molecules. 2022 Jan 15;27(2):543. doi: 10.3390/molecules27020543 (PMC8778103; doi:10.3390/molecules27020543)
Supplement: Supplementary file 1 [file molecules-27-00543-s001.zip]

Archive with 1 entries (1 files):
- molecules-1524815-supplementary.pdf
